# Supplementary material for: Serum Nutritional Biomarkers and All-Cause and Cause-Specific Mortality in U.S. Adults with Metabolic Syndrome: The Results from National Health and Nutrition Examination Survey 2001–2006
Source: Nutrients. 2023 Jan 20;15(3):553. doi: 10.3390/nu15030553 (PMC9918903; doi:10.3390/nu15030553)
Supplement: Supplementary file 1 [file nutrients-15-00553-s001.zip]

Archive with 1 entries (1 files):
- nutrients-2081560-supplementary.pdf
